# Supplementary material for: A back-door insight into the modulation of Src kinase activity by the polyamine spermidine
Source: eLife. 2023 Jun 30;12:e85872. doi: 10.7554/eLife.85872 (PMC10328509; doi:10.7554/eLife.85872)
Supplement: Figure 2—source data 1. — Cells were either treated with spermidine (100 µM) or left untreated. Figure with the uncropped blots with relevant bands clearly labeled are provided. [file elife-85872-fig2-data1.zip]

Archive with 4 entries (4 files):
- Figure 2-source data 4/a-ACTIN.tif
- Figure 2-source data 4/a-pSrc.tif
- Figure 2-source data 4/a-Src.tif
- Figure 2-source data 4/Rossini et al. Figure 2E_ uncropped.pdf
