# Supplementary material for: A back-door insight into the modulation of Src kinase activity by the polyamine spermidine
Source: eLife. 2023 Jun 30;12:e85872. doi: 10.7554/eLife.85872 (PMC10328509; doi:10.7554/eLife.85872)
Supplement: Figure 2—figure supplement 2—source data 2. — Figure with the uncropped blots with relevant bands clearly labeled are provided. [file elife-85872-fig2-figsupp2-data2.zip]

Archive with 4 entries (4 files):
- Figure 2 - Figure Supplement 2 - Source Data 6/a-Actin.tif
- Figure 2 - Figure Supplement 2 - Source Data 6/a-pSRC.tif
- Figure 2 - Figure Supplement 2 - Source Data 6/a-SRC.tif
- Figure 2 - Figure Supplement 2 - Source Data 6/Rossini et al. Figure 2-Supplement figure 2b_uncropped.pdf
