# Supplementary material for: A back-door insight into the modulation of Src kinase activity by the polyamine spermidine
Source: eLife. 2023 Jun 30;12:e85872. doi: 10.7554/eLife.85872 (PMC10328509; doi:10.7554/eLife.85872)
Supplement: Figure 3—source data 1. — Whole-cell lysates (PRE-IP) was used as control of protein expression of IDO1, Src, and β-tubulin. SYF cells reconstituted with vectors coding for Src and IDO1 and then treated with spermidine (100 μM) for 60 min as well as cells transfected with vectors coding for either Src or IDO1 were used for the experiments. The negative control (i.e., the sample expressing both IDO1 and Src, but not immunoprecipitated with the antibody) is included. Figure with the uncropped blots with relevant bands clearly labeled are provided. [file elife-85872-fig3-data1.zip]

Archive with 5 entries (5 files):
- Figure 3-source data 7/IP apTyr_a-IDO1.tif
- Figure 3-source data 7/PRE IP_a-btubulin.tif
- Figure 3-source data 7/PRE IP_a-IDO1.tif
- Figure 3-source data 7/PRE IP_a-Src.tif
- Figure 3-source data 7/Rossini et al. Figure 3A_uncropped.pdf
