# Supplementary material for: A back-door insight into the modulation of Src kinase activity by the polyamine spermidine
Source: eLife. 2023 Jun 30;12:e85872. doi: 10.7554/eLife.85872 (PMC10328509; doi:10.7554/eLife.85872)
Supplement: Figure 3—source data 2. — The reaction was in either the presence or absence of spermidine. Figure with the uncropped blots with relevant bands clearly labeled are provided. [file elife-85872-fig3-data2.zip]

Archive with 3 entries (3 files):
- Figure 3-source data 8/a-hIDO.tif
- Figure 3-source data 8/a-PTYR.tif
- Figure 3-source data 8/Rossini et al. Figure 3B_uncropped.pdf
