# Supplementary material for: A back-door insight into the modulation of Src kinase activity by the polyamine spermidine
Source: eLife. 2023 Jun 30;12:e85872. doi: 10.7554/eLife.85872 (PMC10328509; doi:10.7554/eLife.85872)
Supplement: Figure 3—source data 3. — Whole-cell lysates (PRE-IP) of MC38 cells was used as control of protein expression of IDO1, Src, and β-actin. The negative control (i.e., sample not immunoprecipitated with the antibody) is included. Figure with the uncropped blots with relevant bands clearly labeled are provided. [file elife-85872-fig3-data3.zip]

Archive with 6 entries (6 files):
- Figure 3-source data 9/IP_a-IDO1.tif
- Figure 3-source data 9/IP_a-Src.tif
- Figure 3-source data 9/PRE IP_a-IDO1.tif
- Figure 3-source data 9/PRE IP_a-Src.tif
- Figure 3-source data 9/PRE IP_a-tubulin.tif
- Figure 3-source data 9/Rossini et al. Figure 3E_uncropped.pdf
