# Supplementary material for: A back-door insight into the modulation of Src kinase activity by the polyamine spermidine
Source: eLife. 2023 Jun 30;12:e85872. doi: 10.7554/eLife.85872 (PMC10328509; doi:10.7554/eLife.85872)
Supplement: Figure 3—source data 4. — The detection of indoleamine 2,3-dioxygenase 1 (IDO1) and Src was performed by sequential immunoblotting with specific antibodies (IP). Whole-cell lysates (PRE-IP) was used as control of protein expression. The negative control (i.e., sample not immunoprecipitated with the antibody) is included. Figure with the uncropped blots with relevant bands clearly labeled are provided. [file elife-85872-fig3-data4.zip]

Archive with 5 entries (5 files):
- Figure 3-source data 10/IP-apTYR-a-IDO1.tif
- Figure 3-source data 10/PRE IP_a-Actin.tif
- Figure 3-source data 10/PRE IP_a-IDO1.tif
- Figure 3-source data 10/PRE IP_a-Src.tif
- Figure 3-source data 10/Rossini et al. Figure 3H_uncropped.pdf
