# Supplementary material for: A back-door insight into the modulation of Src kinase activity by the polyamine spermidine
Source: eLife. 2023 Jun 30;12:e85872. doi: 10.7554/eLife.85872 (PMC10328509; doi:10.7554/eLife.85872)
Supplement: Figure 3—figure supplement 1—source data 1. — Whole-cell lysates (PRE-IP) was used as control of protein expression of IDO1, Src, and β-tubulin. SYF cells were reconstituted with vectors coding for wild-type Src and IDO1 or Src mutated at tyrosine 529 with phenylalanine and IDO1. Moreover, cells transfected with vectors coding for either Src or IDO1 were used for the experiments. The negative control (i.e., sample expressing both IDO1 and Src, but not immunoprecipitated with the antibody) is included. Cells were either treated with spermidine (100 μM) or left untreated. Figure with the uncropped blots with relevant bands clearly labeled are provided. [file elife-85872-fig3-figsupp1-data1.zip]

Archive with 5 entries (5 files):
- Figure 3 - Figure Supplement 1 - Source Data 12/IP-aIDO1.tif
- Figure 3 - Figure Supplement 1 - Source Data 12/PREIP-aIDO1.tif
- Figure 3 - Figure Supplement 1 - Source Data 12/PREIP-a-SRC.tif
- Figure 3 - Figure Supplement 1 - Source Data 12/PREIP-aTUB.tif
- Figure 3 - Figure Supplement 1 - Source Data 12/Rossini et al. Figure 3-Supplement figure 1_uncropped.pdf
